# Supplementary material for: The Association Between Healthy Lifestyle Score Trajectory and Frailty in Middle-Aged and Older Adults in Korea: Findings from the Korean Longitudinal Study of Aging (2006–2024)
Source: Medicina (Kaunas). 2026 Apr 15;62(4):766. doi: 10.3390/medicina62040766 (PMC13117357; doi:10.3390/medicina62040766)
Supplement: Supplementary file 1 [file medicina-62-00766-s001.zip]

Archive with 1 entries (1 files):
- medicina-4243329-supplementary.pdf
